# Supplementary material for: MXene-Based Flexible Electrodes for Electrophysiological Monitoring
Source: Sensors (Basel). 2024 May 21;24(11):3260. doi: 10.3390/s24113260 (PMC11174813; doi:10.3390/s24113260)
Supplement: Supplementary file 1 [file sensors-24-03260-s001.zip]

Archive with 1 entries (1 files):
- sensors-2877109-supplementary.pdf
